# Supplementary material for: Intraclass correlation – A discussion and demonstration of basic features
Source: PLoS One. 2019 Jul 22;14(7):e0219854. doi: 10.1371/journal.pone.0219854 (PMC6645485; doi:10.1371/journal.pone.0219854)
Supplement: S4 Appendix — Fortran 77 code SIMANOVA. (FOR) [file pone.0219854.s004.for]

	PROGRAM SIMANOVA
C
C	D.Liljequist
C	Language: Fortran 77
C
C	                                   Purpose:
C
C	Purpose: to investigate properties of intraclass correlations ICC(1), ICC(C,1) and
C	ICC(A,1) (McGraw and Wong 1996 notation) by simulations based on Model 1 (one-way random
C	model, Model 2 (two-way random model)or Model 3 (two-way mixed model).
C
C                                          Method:
C	
C	Monte Carlo simulation of an input data matrix is followed by one-way repeated measures 
C	ANOVA with NI (max 500) subjects and NJ (max 10) measurements (conditions, raters). The
C	input data matrix XVALUE(I,J) (I = subject, J = measurement) is simulated as follows.
C
C	Input data are given manually: the number of simulated matrices, the number of subjects
C	and measurements, the mean true score, the chosen model, the standard deviations of the 
C	appropriate gaussian distributions and the two random seeds for the random generator. 
C	From these data the expected (population) mean squares and the population ICC are 
C	immediately calculated.
C
C	True scores TRUE (I) for a chosen number NI of subjects are sampled from a normal 
C	(gaussian) distribution with a chosen average value TRUEAV and a chosen standard 
C	deviation SIGMAR. To the true scores is in Model 2 and 3 added a bias (systematic error)
C	BIAS(J) in measurement J. In Model 2 the biases are sampled from a normal (gaussian) 
C	distribution with average value zero and standard deviation SIGMAC. In Model 3 the 
C	biases are given manually. 
C
C	The matrix of input data is created as
C
C	XVALUE(I,J) = TRUEAV + TRUE(I) + BIAS(J) + W                             (1) 
C
C	where W is a random variation which is independently sampled, for each matrix  
C	element (I,J), from a normal (gaussian) distribution with average value zero and 
C	standard deviation SIGMAW. This random variation W represents noise, i.e. it may
C	contain contributions from an intrinsic variation in the subject, an uncertainty in the 
C	measurement method and a bias-subject interaction. W is denoted V(I,J) in the article
C	"Intraclass correlation - a discussion and demonstration of basic features", by 
C	D.Liljequist, B.Elfving and K. Skavberg Roaldsen.
C
C	In the ANOVA part, sum of scores for the matrix XVALUE(I,J) are calculated according 
C	to standard formulae (for example SST = Sum of Squares, Total). Mean squares are 
C	calculated (for example RMST = SST/DFTOT, where DFTOT is the appropriate number 
C	of degrees of freedom) ; then standard deviations (square root of mean squares). 
C	We refer to matrix rows as "subjects" (S) and to matrix columns as "measurements" (M).
C
C	Finally, the three versions of ICC (ICC(1), ICC(C,1) and ICC(A,1)) are calculated from
C	the mean squares, as is also the F-value F = MSBM/MSE.
C
C	All this (matrix simulation + ANOVA) is repeated for NSIM (max 10 000) input data matrices 
C	XVALUE(I,J). The resulting average values (e.g., of mean squares and ICC) with standard 
C	deviations are shown. For the ICC values the 95 % data limit intervals are estimated from 
C	simulated data if NSIM is 40 or more. In addition, the ICC are calculated from the averages 
C	of the mean squares - this, called AICC, gives nearly perfect agreement with the population
C	ICC values. Also calculated is the 95 percent upper data limit of the F value F = MSBM/MSE 
C	relevant for the rejection of  Model 1, i.e. confirming the presence of bias.
C
C	Data for the plotting of ICC distributions and the F value distribution may optionally be 
C	recorded in the output file if NSIM is at least 400. 
C
C	The last simulated input data matrix  may also be also shown. It will then also be written 
C	in a form suitable for copying to excel.
C
C	Results are presented in an output file SIMANOVA.DAT. 
C
C	***********************************************************************
C
	DIMENSION TRUE(500),XVALUE(500,10),AVERSUB(500),AVERMEAS(10),BIAS(10),
     *	XICC(40),XFV(40),
     *	HISTICC1(40),HISTICC2(40),HISTICC3(40), HISTFV(40),
     *	VICC1(10000),VICC2(10000),VICC3(10000),VFV(10000),
     *	KIP1(10000),KIP2(10000),KIP3(10000)
C
	COMMON/SEEDS/ISEED1,ISEED2   ! Seeds for the random number generator
C
	OPEN(UNIT=2,NAME='SIMANOVA.DAT',TYPE='OLD')           ! File must exist 
C
C	***********************************************************************
C
C				        DATA INPUT
C
C
	PRINT *, '  '
	PRINT *, ' Give number of subjects (max 500)'
	READ *,NI
	PRINT *, ' Give number of measurements (max 10)'
	READ *,NJ
	PRINT *, ' Give number of simulated input data matrices (max 10 000)'
	READ *,NSIM
C
	RNI=NI
	RNJ=NJ
	RNSIM=NSIM
C
	PRINT *,' Give the mean value of the subject true scores'
	READ *,TRUEAV
	PRINT *,' Give standard deviation of the subject true scores'
	READ *,SIGMAR
C
	PRINT *,' Model 1 (one-way), Model 2 (two-way random), or Model 3 (two-way mixed)?'
	READ *,MODEL
	IF(MODEL.EQ.1)SIGMAC=0.
	IF(MODEL.EQ.2)THEN
	PRINT *,'Give standard deviation of the measurement biases'
	READ *,SIGMAC
	END IF
	IF(MODEL.EQ.3)THEN
	DO J=1,NJ
	PRINT 70, J
70	FORMAT(' Give fixed bias value for the measurement (column) ',I3)
	READ *,BIAS(J)
	END DO
	END IF
C 
	PRINT *,' Give standard deviation of the noise'
	READ *,SIGMAW
C
	PRINT *,' Give first random generator seed (random integer, e.g. four digits)'
        READ *,ISEED1
	PRINT *,' Give second random generator seed (random integer, e.g. four digits)'
        READ *,ISEED2
C
	IPRINT=0
	IF(NI.LE.20)THEN
	PRINT *,' Do you want a printout of the last simulated matrix?'
	READ *,IPRINT
	END IF
C
	ICONF=0                    ! ICC central range interval (95 percent) is estimated if NSIM
	IF(NSIM.GE.1000)ICONF=1    ! is 1000 or more. Also F value 95 percent upper limit.
C
C	********************************************************************	
C
C	CALCULATE EXPECTED MEAN SQUARES AND ICC FOR THE MODEL USED
C
	IF(MODEL.EQ.1)THEN                                                                  
	EMSBS=RNJ*SIGMAR**2+SIGMAW**2                   ! Expected MSBS etc.
	EMSBM=SIGMAW**2
	EMSWS=SIGMAW**2
	EMSWM=SIGMAR**2+SIGMAW**2
	EMSERR=SIGMAW**2
	EICC=SIGMAR**2/(SIGMAR**2 + SIGMAW**2)          ! Expected ICC
	END IF
C
	IF(MODEL.EQ.2)THEN                                                                  
	EMSBS=RNJ*SIGMAR**2+SIGMAW**2
	EMSBM=RNI*SIGMAC**2+SIGMAW**2
	EMSWS=SIGMAC**2+SIGMAW**2
	EMSWM=SIGMAR**2+SIGMAW**2
	EMSERR=SIGMAW**2                                ! Follows: expected consistency 
	EICCCON=SIGMAR**2/(SIGMAR**2 + SIGMAW**2)       ! and absoute agreement ICC
	EICCABS=SIGMAR**2/(SIGMAR**2 + SIGMAC**2 + SIGMAW**2)
	END IF
C
	IF(MODEL.EQ.3)THEN                                                                 
C
	BIASMEAN=0.
	DO J=1,NJ
	BIASMEAN=BIASMEAN+BIAS(J)/RNJ
	END DO
	THETA2=0
	DO J=1,NJ
	THETA2=THETA2+(BIAS(J)-BIASMEAN)**2
	END DO
	THETA2=THETA2/(RNJ-1.)
C
	EMSBS=RNJ*SIGMAR**2+SIGMAW**2
	EMSBM=RNI*THETA2+SIGMAW**2
	EMSWS=THETA2+SIGMAW**2
	EMSWM=SIGMAR**2+SIGMAW**2
	EMSERR=SIGMAW**2
	EICCCON=SIGMAR**2/(SIGMAR**2 + SIGMAW**2)
	EICCABS=SIGMAR**2/(SIGMAR**2 + THETA2 + SIGMAW**2)
C
	END IF
C
	WRITE(2,200)
200	FORMAT(/,' SIMANOVA',//,' INPUT DATA:')
	WRITE(2,201)NI
201	FORMAT(' Number of subjects  = ',I6)
	WRITE(2,202)NJ
202	FORMAT(' Number of measurements = ',I6)
	WRITE(2,2031)NSIM
2031	FORMAT(' Number of simulated data matrices =',I6)
C
	IF(MODEL.EQ.1)WRITE (2,151)
151	FORMAT(' Model 1 (one-way random) used for simulation')
	IF(MODEL.EQ.2)WRITE (2,152)
152	FORMAT(' Model 2 (two-way random) used for simulation')
	IF(MODEL.EQ.3)WRITE (2,153)
153	FORMAT(' Model 3 (two-way mixed) used for simulation')
C
	WRITE(2,203)TRUEAV
203	FORMAT(' Mean value of subject true scores =',F10.2)
	WRITE(2,204)SIGMAR
204	FORMAT(' Standard deviation of subject true scores = ',F10.2)
C
	IF(MODEL.EQ.2)WRITE(2,2041)SIGMAC
2041	FORMAT(' Standard deviation of measurement (rater) bias =',F10.2)
C
	IF(MODEL.EQ.3)THEN
	DO J=1,NJ
	WRITE(2,2042)J,BIAS(J)
	END DO
2042	FORMAT(' Fixed measurement bias ',I3,' = ',F10.2)
	END IF
C
	WRITE(2,205)SIGMAW
205	FORMAT(' Standard deviation of noise = ',F10.2)
C
	WRITE (2,206)ISEED1
206	FORMAT(' Random number seed 1 = ',I8)
	WRITE(2,207)ISEED2
207	FORMAT(' Random number seed 2 = ',I8)
C
	PRINT 208
	WRITE(2,208)
208	FORMAT(//,' RESULTS ',/)
	IF(MODEL.EQ.1)WRITE(2,2310)EICC
	IF(MODEL.EQ.1)PRINT 2310,EICC
2310	FORMAT(' Population ICC = ',F10.3)
	IF(MODEL.EQ.2.OR.MODEL.EQ.3)WRITE(2,2320)EICCCON,EICCABS
	IF(MODEL.EQ.2.OR.MODEL.EQ.3)PRINT 2320,EICCCON,EICCABS
2320	FORMAT(' Population ICC, consistency = ',F6.3,/,
     *	' Population ICC, absolute agreement = ',F6.3)
C
	PRINT 209
   	WRITE(2,209)
209	FORMAT(/,' ICC for the first 20 simulated matrices:',/,
     *	 '        ICC(1)       ICC(A,1)     ICC(C,1)  ')
C
C	********************************************************************
C
C	    RESET SUMS FOR CALCULATING AVERAGES AND STANDARD DEVIATIONS
C
	ACKSST=0.				! Sum of squares
	ACKSSBS=0.
	ACKSSWS=0.
	ACKSSBM=0.
	ACKSSWM=0.
	ACKSSERR=0.
C
	ACKMST=0.				! Mean squares
	ACKMSBS=0.
	ACKMSWS=0.
	ACKMSBM=0.
	ACKMSWM=0.
	ACKMSERR=0.
C
	ACKSDT=0.				! Standard deviations
	ACKSDBS=0.
	ACKSDWS=0.
	ACKSDBM=0.
	ACKSDWM=0.
	ACKSDERR=0.
C
	ACKRICC1=0.				! ICC and F values
	ACKRICC2=0.
	ACKRICC3=0.
	ACKFV=0.
C
	ACKSST2=0.                                                                    
	ACKSSBS2=0.                                                                  
	ACKSSWS2=0.
	ACKSSBM2=0.
	ACKSSWM2=0.
	ACKSSERR2=0.
C
	ACKMST2=0.                                                                  
	ACKMSBS2=0.
	ACKMSWS2=0.
	ACKMSBM2=0.
	ACKMSWM2=0.
	ACKMSERR2=0.

	ACKSDT2=0.
	ACKSDBS2=0.
	ACKSDWS2=0.
	ACKSDBM2=0.
	ACKSDWM2=0.
	ACKSDERR2=0.
C
	ACKRICC12=0.
	ACKRICC22=0.
	ACKRICC32=0.
	ACKFV2=0.
C
C	RESET HISTOGRAM DATA 
C
	DO J=1,40
	HISTICC1(J)=0.
	HISTICC2(J)=0.
	HISTICC3(J)=0.
	HISTFV(J)=0.
	END DO
C
C
C	*********************************************************************
C
C       		 LOOP OVER NSIM SIMULATIONS STARTS HERE
C
C
	DO 1000 ISIM=1,NSIM
C
C	GENERATE TRUE SCORES	              True score for each subject sampled from gaussian
C
	DO I=1,NI
1      	X=-4.+ 8.*RANEC(IDUMMY)              ! Sample from Gaussian with standard deviation = 1,
	Y=EXP(-0.5*X**2)        	     ! within plus minus 4 standard deviations
	TEST=RANEC(IDUMMY)                   ! Rejection method
	IF(TEST.GT.Y)GO TO 1
	TRUE(I) = TRUEAV + X*SIGMAR          ! Scale to appropriate standard deviation
	END DO
C
C	GENERATE BIASES IN MEASUREMENTS           
C
	IF(MODEL.EQ.1.)THEN                  ! Model 1
	DO J=1,NJ
	BIAS(J)=0.
	END DO
	END IF
C
	IF(MODEL.EQ.2)THEN                   ! Model 2
	DO J=1,NJ
2      	X=-4.+ 8.*RANEC(IDUMMY)           
	Y=EXP(-0.5*X**2)        	        
	TEST=RANEC(IDUMMY)                 
	IF(TEST.GT.Y)GO TO 2
	BIAS(J) = X*SIGMAC
	END DO
	END IF
C                                             Biases for Case 3 model are already given
C
C	ADD NOISE TERM AND FINISH THE MATRIX
C
	DO I=1,NI             
	DO J=1,NJ
3       X=-4.+ 8.*RANEC(IDUMMY)        
	Y=EXP(-0.5*X**2)        	      
	TEST=RANEC(IDUMMY)               
	IF(TEST.GT.Y)GO TO 3
	W=X*SIGMAW
	XVALUE(I,J)=TRUE(I)+BIAS(J)+W
	END DO
	END DO                              ! Matrix finished
C
C 	***********************************************************************
C
C       		PERFORM ANOVA ON THE GENERATED INPUT DATA MATRIX
C
C
64	SCORES = RNI*RNJ
C
	SUM=0.
	DO I=1,NI
	DO J=1,NJ
	SUM=SUM+XVALUE(I,J)
	END DO
	END DO
	AVERTOT=SUM/SCORES                 ! Total average
C
	DO I=1,NI
	SUM=0.
	DO J=1,NJ
	SUM=SUM+XVALUE(I,J)
	END DO
	AVERSUB(I)=SUM/RNJ                 ! Average for subject I
	END DO
C
	DO J=1,NJ
	SUM=0.
	DO I=1,NI
	SUM=SUM+XVALUE(I,J)
	END DO
	AVERMEAS(J)=SUM/RNI               ! Average for measurement J
	END DO
C
	SST=0.                                        ! SUM OF SQUARES, TOTAL
	DO I=1,NI
	DO J=1,NJ
	SST=SST+(XVALUE(I,J)-AVERTOT)**2
	END DO
	END DO
C
	SSBS=0.                                       ! SUM OF SQUARES BETWEEN SUBJECTS
	DO I=1,NI
	DO J=1,NJ
	SSBS=SSBS+(AVERSUB(I)-AVERTOT)**2
	END DO
	END DO
C
	SSWS=0.                                       ! SUM OF SQUARES WITHIN SUBJECTS
	DO I=1,NI
	DO J=1,NJ
	SSWS=SSWS+(XVALUE(I,J)-AVERSUB(I))**2
	END DO
	END DO
C
	SSBM=0.                                       ! SUM OF SQUARES BETWEEN MEASUREMENTS
	DO I=1,NI
	DO J=1,NJ
	SSBM=SSBM+(AVERMEAS(J)-AVERTOT)**2
	END DO
	END DO
C
	SSWM=0.                                       ! SUM OF SQUARES WITHIN MEASUREMENTS
	DO I=1,NI
	DO J=1,NJ
	SSWM=SSWM+(XVALUE(I,J)-AVERMEAS(J))**2
	END DO
	END DO
C
	SSERR=SST-SSBS-SSBM                           ! SUM OF SQUARES ERROR
C
	DFTOT=RNI*RNJ-1.                              ! DEGREES OF FREEDOM
	DFBS=RNI-1.
	DFBM=RNJ-1.
	DFWS=RNI*(RNJ-1.)
	DFWM=RNJ*(RNI-1.)
	DFERR=(RNI-1.)*(RNJ-1.)
C
	RMST=SST/DFTOT                                ! MEAN SQUARES
	RMSBS=SSBS/DFBS
	RMSWS=SSWS/DFWS
	RMSBM=SSBM/DFBM
	RMSWM=SSWM/DFWM
	RMSERR=SSERR/DFERR
C
	SDT=SQRT(RMST)                                ! STANDARD DEVIATIONS
	SDBS=SQRT(RMSBS)
	SDWS=SQRT(RMSWS)
	SDBM=SQRT(RMSBM)
	SDWM=SQRT(RMSWM)
	SDERR=SQRT(RMSERR)
C
C	********************************************************************
C
C	             CALCULATE ICC(1), ICC(A,1), ICC(C,1) AND  F 
C
	D=RMSBS+(RNJ-1.)*RMSWS     
	RICC1=(RMSBS-RMSWS)/D                             ! ICC(1)
C
	D=RMSBS+(RNJ-1.)*RMSERR+(RNJ/RNI)*(RMSBM-RMSERR)     
	RICC2=(RMSBS-RMSERR)/D                            ! ICC(A,1)
C
	D=RMSBS+(RNJ-1.)*RMSERR    
	RICC3=(RMSBS-RMSERR)/D                            ! ICC(C,1)
C
	VICC1(ISIM)=RICC1		                  ! ICC values stored in order to estimate 
	VICC2(ISIM)=RICC2		                  ! the 95 percent data range interval
	VICC3(ISIM)=RICC3
C
	FVALUE=RMSBM/RMSERR                               ! F = MSBM/MSE
C
	VFV(ISIM)=FVALUE                                  ! F stored in order to estimate 
C							    the 95 percent upper limit

C	*******************************************************************
C
	IF(ISIM.LE.20)THEN                             !Writing 20 individual ICC:s for inspection
	PRINT 210,RICC1,RICC2,RICC3
	WRITE(2,210)RICC1,RICC2,RICC3
210	FORMAT(3(5X,F8.3))
	END IF
C
C	*******************************************************************
C
C		CALCULATIONS TO EVENTUALLY GET AVERAGES
C		OVER THE NSIM SIMULATED MATRICES
C
	ACKSST=ACKSST+SST			! Ackumulated sum of squares
	ACKSSBS=ACKSSBS+SSBS
	ACKSSWS=ACKSSWS+SSWS
	ACKSSBM=ACKSSBM+SSBM
	ACKSSWM=ACKSSWM+SSWM
	ACKSSERR=ACKSSERR+SSERR
C
	ACKMST=ACKMST+RMST			! Ackumulated mean squares
	ACKMSBS=ACKMSBS+RMSBS
	ACKMSWS=ACKMSWS+RMSWS
	ACKMSBM=ACKMSBM+RMSBM
	ACKMSWM=ACKMSWM+RMSWM
	ACKMSERR=ACKMSERR+RMSERR
C
	ACKSDT=ACKSDT+SDT			! Ackumulated standard deviations
	ACKSDBS=ACKSDBS+SDBS
	ACKSDWS=ACKSDWS+SDWS
	ACKSDBM=ACKSDBM+SDBM
	ACKSDWM=ACKSDWM+SDWM
	ACKSDERR=ACKSDERR+SDERR
C
	ACKRICC1=ACKRICC1+RICC1		        ! Ackumulated ICC and F values 
	ACKRICC2=ACKRICC2+RICC2
	ACKRICC3=ACKRICC3+RICC3
	ACKFV=ACKFV+FVALUE
C
	ACKSST2=ACKSST2+SST**2		        ! Ackumulated squares
	ACKSSBS2=ACKSSBS2+SSBS**2
	ACKSSWS2=ACKSSWS2+SSWS**2
	ACKSSBM2=ACKSSBM2+SSBM**2
	ACKSSWM2=ACKSSWM2+SSWM**2
	ACKSSERR2=ACKSSERR2+SSERR**2
C
	ACKMST2=ACKMST2+RMST**2	
	ACKMSBS2=ACKMSBS2+RMSBS**2
	ACKMSWS2=ACKMSWS2+RMSWS**2
	ACKMSBM2=ACKMSBM2+RMSBM**2
	ACKMSWM2=ACKMSWM2+RMSWM**2
	ACKMSERR2=ACKMSERR2+RMSERR**2

	ACKSDT2=ACKSDT2+SDT**2
	ACKSDBS2=ACKSDBS2+SDBS**2
	ACKSDWS2=ACKSDWS2+SDWS**2
	ACKSDBM2=ACKSDBM2+SDBM**2
	ACKSDWM2=ACKSDWM2+SDWM**2
	ACKSDERR2=ACKSDERR2+SDERR**2
C
	ACKRICC12=ACKRICC12+RICC1**2
	ACKRICC22=ACKRICC22+RICC2**2
	ACKRICC32=ACKRICC32+RICC3**2
	ACKFV2=ACKFV2+FVALUE**2
C
1000	CONTINUE  					
C
C 		  END OF LOOP OVER SIMULATIONS            
C
C	****************************************************************
C
C	              AVERAGES CALCULATED
C
	ASST=ACKSST/RNSIM
	ASSBS=ACKSSBS/RNSIM
	ASSWS=ACKSSWS/RNSIM
	ASSBM=ACKSSBM/RNSIM
	ASSWM=ACKSSWM/RNSIM
	ASSERR=ACKSSERR/RNSIM
C
	AMST=ACKMST/RNSIM
	AMSBS=ACKMSBS/RNSIM
	AMSWS=ACKMSWS/RNSIM
	AMSBM=ACKMSBM/RNSIM
	AMSWM=ACKMSWM/RNSIM
	AMSERR=ACKMSERR/RNSIM
C
	ASDT=ACKSDT/RNSIM
	ASDBS=ACKSDBS/RNSIM
	ASDWS=ACKSDWS/RNSIM
        ASDBM=ACKSDBM/RNSIM
	ASDWM=ACKSDWM/RNSIM
	ASDERR=ACKSDERR/RNSIM
C
	ARICC1=ACKRICC1/RNSIM
	ARICC2=ACKRICC2/RNSIM
	ARICC3=ACKRICC3/RNSIM
	AFVALUE=ACKFV/RNSIM
C
C	**************************************************************
C
C		STANDARD DEVIATIONS CALCULATED
C
	SIGSST=SQRT((ACKSST2-RNSIM*ASST**2)/(RNSIM-1.))
	SIGSSBS=SQRT((ACKSSBS2-RNSIM*ASSBS**2)/(RNSIM-1.))
	SIGSSWS=SQRT((ACKSSWS2-RNSIM*ASSWS**2)/(RNSIM-1.))
        SIGSSBM=SQRT((ACKSSBM2-RNSIM*ASSBM**2)/(RNSIM-1.))
	SIGSSWM=SQRT((ACKSSWM2-RNSIM*ASSWM**2)/(RNSIM-1.))
	SIGSSERR=SQRT((ACKSSERR2-RNSIM*ASSERR**2)/(RNSIM-1.))
C
	SIGMST=SQRT((ACKMST2-RNSIM*AMST**2)/(RNSIM-1.))
	SIGMSBS=SQRT((ACKMSBS2-RNSIM*AMSBS**2)/(RNSIM-1.))
	SIGMSWS=SQRT((ACKMSWS2-RNSIM*AMSWS**2)/(RNSIM-1.))
        SIGMSBM=SQRT((ACKMSBM2-RNSIM*AMSBM**2)/(RNSIM-1.))
	SIGMSWM=SQRT((ACKMSWM2-RNSIM*AMSWM**2)/(RNSIM-1.))
	SIGMSERR=SQRT((ACKMSERR2-RNSIM*AMSERR**2)/(RNSIM-1.))
C
	SIGSDT=SQRT((ACKSDT2-RNSIM*ASDT**2)/(RNSIM-1.))
	SIGSDBS=SQRT((ACKSDBS2-RNSIM*ASDBS**2)/(RNSIM-1.))
	SIGSDWS=SQRT((ACKSDWS2-RNSIM*ASDWS**2)/(RNSIM-1.))
       	SIGSDBM=SQRT((ACKSDBM2-RNSIM*ASDBM**2)/(RNSIM-1.))
	SIGSDWM=SQRT((ACKSDWM2-RNSIM*ASDWM**2)/(RNSIM-1.))
	SIGSDERR=SQRT((ACKSDERR2-RNSIM*ASDERR**2)/(RNSIM-1.))
C
	SIGRICC1=SQRT((ACKRICC12-RNSIM*ARICC1**2)/(RNSIM-1.))
	SIGRICC2=SQRT((ACKRICC22-RNSIM*ARICC2**2)/(RNSIM-1.))
	SIGRICC3=SQRT((ACKRICC32-RNSIM*ARICC3**2)/(RNSIM-1.))
	SIGFV=SQRT((ACKFV2-RNSIM*AFVALUE**2)/(RNSIM-1.))
C
C	****************************************************************
C
C	       ALTERNATIVE ICC FROM THE AVERAGE MEAN SQUARES 
C
	D=AMSBS+(RNJ-1.)*AMSWS     
	AICC1=(AMSBS-AMSWS)/D                               
C
	D=AMSBS+(RNJ-1.)*AMSERR+(RNJ/RNI)*(AMSBM-AMSERR)     
	AICC2=(AMSBS-AMSERR)/D                              
C
	D=AMSBS+(RNJ-1.)*AMSERR    
	AICC3=(AMSBS-AMSERR)/D                                                  
C
C	***************************************************************
C
C	   ESTIMATE THE THREE ICC 95 PERCENT DATA RANGE INTERVALS
C
	IF(ICONF.EQ.1)THEN
	NLIM=RNSIM/40.
C
C	Estimate the upper limit CIMAX as the smallest of the NLIM largest ICC values,
C	for each of the three ICC values calculated:
C
	DO J=1,NSIM	        ! Set flag to zero. Put flag = 1 for largest value found
	KIP1(J)=0
	KIP2(J)=0
	KIP3(J)=0
	END DO
C
	DO 2220 I=1,NLIM                ! We look for the NLIM largest values
C
	RMAX1=-10.
	RMAX2=-10.
	RMAX3=-10.
C
	DO 2210 J=1,NSIM
C
	IF(KIP1(J).EQ.1)GO TO 2201      ! Search for the largest ICC(1) value in the list
	IF(VICC1(J).GT.RMAX1)THEN       ! Skip those already found when searching
	RMAX1=VICC1(J)
	K1=J
	END IF
2201	CONTINUE
C
	IF(KIP2(J).EQ.1)GO TO 2202
	IF(VICC2(J).GT.RMAX2)THEN
	RMAX2=VICC2(J)
	K2=J
	END IF
2202	CONTINUE
C
	IF(KIP3(J).EQ.1)GO TO 2203
	IF(VICC3(J).GT.RMAX3)THEN
	RMAX3=VICC3(J)
	K3=J
	END IF
2203	CONTINUE
C
2210	CONTINUE
C
	KIP1(K1)=1		! Skip all VICC1(J) with KIP1(J) = 1 (already counted)
	KIP2(K2)=1		! Skip all VICC2(J) with KIP2(J) = 1 (already counted)
	KIP3(K3)=1		! Skip all VICC3(J) with KIP3(J) = 1 (already counted)
C
2220	CONTINUE
C
	CIMAX1=RMAX1
	CIMAX2=RMAX2
	CIMAX3=RMAX3
C
C	Estimate the lower limit CIMIN as the largest of the NLIM smallest ICC values,
C	for each of the three ICC values calculated:
C
	DO J=1,NSIM	       ! Set flag to zero
	KIP1(J)=0
	KIP2(J)=0
	KIP3(J)=0
	END DO
C
	DO 3220 I=1,NLIM       ! Look for the NLIM smallest values
C
	RMIN1=10.
	RMIN2=10.
	RMIN3=10.
C
	DO 3210 J=1,NSIM
C
	IF(KIP1(J).EQ.1)GO TO 3201
	IF(VICC1(J).LT.RMIN1)THEN
	RMIN1=VICC1(J)
	K1=J
	END IF
3201	CONTINUE
C
	IF(KIP2(J).EQ.1)GO TO 3202
	IF(VICC2(J).LT.RMIN2)THEN
	RMIN2=VICC2(J)
	K2=J
	END IF
3202	CONTINUE
C
	IF(KIP3(J).EQ.1)GO TO 3203
	IF(VICC3(J).LT.RMIN3)THEN
	RMIN3=VICC3(J)
	K3=J
	END IF
3203	CONTINUE
C
3210	CONTINUE
C
	KIP1(K1)=1		! Skip all VICC1(J) with KIP1(J) = 1 (already counted)
	KIP2(K2)=1		! Skip all VICC2(J) with KIP2(J) = 1 (already counted)
	KIP3(K3)=1		! Skip all VICC3(J) with KIP3(J) = 1 (already counted)
C
	CIMIN1=RMIN1
	CIMIN2=RMIN2
	CIMIN3=RMIN3
C
3220	CONTINUE
C
	END IF
C
C	******************************************************************
C
C              ESTIMATE THE UPPER F-VALUE 95 PERCENT DATA LIMIT
C
	IF(ICONF.EQ.1)THEN
	NLIM=RNSIM/20.
C
C	Estimate the upper limit FMAX as the smallest of the NLIM largest F value
C
	DO J=1,NSIM	   
	KIP1(J)=0
	END DO
C
	DO 4220 I=1,NLIM   
C
	RMAX1=-10.
C
	DO 4210 J=1,NSIM
C
	IF(KIP1(J).EQ.1)GO TO 4201        
	IF(VFV(J).GT.RMAX1)THEN     
	RMAX1=VFV(J)
	K1=J
	END IF
4201	CONTINUE
C
4210	CONTINUE
C
	KIP1(K1)=1		
C
4220	CONTINUE
C
	FMAX=RMAX1
C
	END IF
C
C	******************************************************************
C
C	                PRODUCE HISTOGRAMS FOR PLOTTING
C	        (printed in format suitable for e.g. excel plotting)
C
	PRINT *,' Do you want ICC distribution plots?'
	READ *,ICCPLOT
	IF(ICCPLOT.EQ.1)THEN
	PRINT 4321,CIMAX1,CIMAX2,CIMAX3
4321	FORMAT(' 2.5 percent upper limit of ',/,
     *	' ICC(1)    = ',F10.4,/,
     *	' ICC(A,1)  = ',F10.4,/,
     *	' ICC(C,1)  = ',F10.4)    
	PRINT *,' Give minimum and maximum plotted ICC values (default recommended: 0, 1) '
	READ *,XICCMIN,XICCMAX
	DXICC=(XICCMAX-XICCMIN)/40.
	DO J=1,40
	RJ=J
	XICC(J)=XICCMIN+DXICC*(RJ-0.5)                 ! x-axis of ICC plot
	END DO
	END IF
C
	DO ISIM=1,NSIM
	RICC1=VICC1(ISIM)
	RICC2=VICC2(ISIM)
	RICC3=VICC3(ISIM)
	JX=(RICC1-XICCMIN)/DXICC+1.
	IF(JX.GE.1.AND.JX.LE.40)HISTICC1(JX)=HISTICC1(JX)+1./RNSIM
	JX=(RICC2-XICCMIN)/DXICC+1.
	IF(JX.GE.1.AND.JX.LE.40)HISTICC2(JX)=HISTICC2(JX)+1./RNSIM
	JX=(RICC3-XICCMIN)/DXICC+1.
	IF(JX.GE.1.AND.JX.LE.40)HISTICC3(JX)=HISTICC3(JX)+1./RNSIM
	END DO
C
	PRINT *,' Do you want an F-value distribution plot? '
	READ *,IFPLOT
	IF(IFPLOT.EQ.1)THEN
C
	PRINT 4322,FMAX
4322	FORMAT(' Upper 95 percent data range limit of F = ',F10.4)
	PRINT *,' Give maximum plotted F-value '
	READ *,FVMAX
	DXFV=FVMAX/40.
	DO J=1,40
	RJ=J
	XFV(J)=DXFV*(RJ-0.5)                         ! x-axis F value plot
	END DO
C
	DO ISIM=1,NSIM
	FVALUE=VFV(ISIM)
	JX=FVALUE/DXFV+1.
	IF(JX.GE.1.AND.JX.LE.40)HISTFV(JX)=HISTFV(JX)+1./RNSIM
	END DO
C
	END IF
C
C
C	******************************************************************
C
C				PRINTOUT OF RESULTS
C
	PRINT 225, ASST,SIGSST,ASSBS,SIGSSBS, ASSWS,SIGSSWS,
     *	ASSBM,SIGSSBM,ASSWM,SIGSSWM,ASSERR,SIGSSERR,
     *	AMST,SIGMST,AMSBS,SIGMSBS, EMSBS,AMSWS,SIGMSWS,
     *	EMSWS,AMSBM,SIGMSBM,EMSBM,AMSWM,SIGMSWM,
     *	EMSWM, AMSERR,SIGMSERR,EMSERR,
     *	ASDT,SIGSDT,ASDBS,SIGSDBS,ASDWS,SIGSDWS,
     *	ASDBM,SIGSDBM,ASDWM,SIGSDWM,ASDERR,SIGSDERR,
     *	ARICC1,SIGRICC1,ARICC2,SIGRICC2,ARICC3,SIGRICC3,
     *	CIMIN1,CIMAX1,CIMIN2,CIMAX2,CIMIN3,CIMAX3,
     *	AFVALUE,SIGFV, FMAX, AICC1,AICC2,AICC3
C
	WRITE(2,225)ASST,SIGSST,ASSBS,SIGSSBS, ASSWS,SIGSSWS,
     *	ASSBM,SIGSSBM,ASSWM,SIGSSWM,ASSERR,SIGSSERR,
     *	AMST,SIGMST,AMSBS,SIGMSBS, EMSBS,AMSWS,SIGMSWS,
     *	EMSWS,AMSBM,SIGMSBM,EMSBM,AMSWM,SIGMSWM,
     *	EMSWM, AMSERR,SIGMSERR,EMSERR,
     *	ASDT,SIGSDT,ASDBS,SIGSDBS,ASDWS,SIGSDWS,
     *	ASDBM,SIGSDBM,ASDWM,SIGSDWM,ASDERR,SIGSDERR,
     *	ARICC1,SIGRICC1,ARICC2,SIGRICC2,ARICC3,SIGRICC3,
     *	CIMIN1,CIMAX1,CIMIN2,CIMAX2,CIMIN3,CIMAX3,
     *	AFVALUE,SIGFV, FMAX, AICC1,AICC2,AICC3
C
225	FORMAT(//, ' Average values + - standard deviation: ',//,
     *	' <SST>   =  ',F8.2,' + - ',F8.2,'   Sum of squares ',/,
     *	' <SSBS>  =  ',F8.2,' + - ',F8.2,/,
     *	' <SSWS>  =  ',F8.2,' + - ',F8.2,/,
     *	' <SSBM>  =  ',F8.2,' + - ',F8.2,/,
     *	' <SSWM>  =  ',F8.2,' + - ',F8.2,/,
     *	' <SSERR> =  ',F8.2,' + - ',F8.2,//,
C
     *	' <MST>   =  ',F8.2,' + - ',F8.2,'   Mean squares ',/,
     *	' <MSBS>  =  ',F8.2,' + - ',F8.2,'   Expected = ',F10.2,/,
     *	' <MSWS>  =  ',F8.2,' + - ',F8.2,'   Expected = ',F10.2,/,
     *	' <MSBM>  =  ',F8.2,' + - ',F8.2,'   Expected = ',F10.2,/,
     *	' <MSWM>  =  ',F8.2,' + - ',F8.2,'   Expected = ',F10.2,/,
     *	' <MSERR> =  ',F8.2,' + - ',F8.2,'   Expected = ',F10.2,//,
C
     *	' <SDT>   =  ',F8.2,' + - ',F8.2,'   Standard deviations ',/,
     *	' <SDBS>  =  ',F8.2,' + - ',F8.2,/,
     *	' <SDWS>  =  ',F8.2,' + - ',F8.2,/,
     *	' <SDBM>  =  ',F8.2,' + - ',F8.2,/,
     *	' <SDWM>  =  ',F8.2,' + - ',F8.2,/,
     *	' <SDERR> =  ',F8.2,' + - ',F8.2,//,
C
     *  ' <ICC(1)>   = ',F8.4,' + - ',F8.4,/,
     * 	' <ICC(A,1)> = ',F8.4,' + - ',F8.4,/,
     *  ' <ICC(C,1)> = ',F8.4,' + - ',F8.4,//,
C
     *	' 95 percent central range  ICC(1)    = ',F8.4,'  -  ',F8.4,/,
     *	' 95 percent central range  ICC(A,1)  = ',F8.4,'  -  ',F8.4,/,
     *	' 95 percent central range  ICC(C,1)  = ',F8.4,'  -  ',F8.4,//,
C
     *	' Average F value = <MSBM/MSE> = ',F10.4,' +- ',F10.4,/,
     *	' 95 percent upper limit of F  = ',F10.4,//,
C
     *  ' AICC(1)   = ',F8.4,'  (ICC from average mean squares)',/,
     *  ' AICC(A,1) = ',F8.4,/,
     *  ' AICC(C,1) = ',F8.4,//)
C
C	***********************************************************
C
C	            PRINTING THE LAST SIMULATED DATA MATRIX
C
	IF(IPRINT.EQ.1)THEN
C
	WRITE(2,301)
301	FORMAT(//,' Last simulated input data matrix (also printed as list):',/)
	DO I=1,NI
	WRITE(2,302)(XVALUE(I,J),J=1,NJ)
302	FORMAT(8(1X,F8.3))
	END DO
C
	WRITE(2,3011)
3011	FORMAT(/,' Last simulated input data matrix as list (e.g. for excel):',/)
	DO J=1,NJ
	WRITE(2,3012)J
3012	FORMAT(' Measurement',I3,': ')
	DO I=1,NI
	WRITE(2,3013)XVALUE(I,J)
	END DO
3013	FORMAT(F8.3)
	END DO
C
	END IF
C
C	***********************************************************
C
C		   PRINTING LISTS FOR E.G. EXCEL PLOTTING 
C
	IF(ICCPLOT.EQ.1)THEN
C
	WRITE(2,271)
271	FORMAT(/,' ICC distribution x-axis')
	DO JX=1,40
	WRITE(2,220)XICC(JX)
	END DO
C
	WRITE(2,272)
272	FORMAT(/,' ICC(1)distribution ')
	DO JX=1,40
	WRITE(2,220)HISTICC1(JX)
	END DO
C
	WRITE(2,273)
273	FORMAT(/,' ICC(A,1) distribution ')
	DO JX=1,40
	WRITE(2,220)HISTICC2(JX)
	END DO
C
	WRITE(2,274)
274	FORMAT(/,' ICC(C,1) distribution ')
	DO JX=1,40
	WRITE(2,220)HISTICC3(JX)
	END DO
C
	END IF
C
	IF(IFPLOT.EQ.1)THEN
C
	WRITE(2,275)
275	FORMAT(/,' F-value x-axis ')
	DO JX=1,40
	WRITE(2,220)XFV(JX)
	END DO
C
	WRITE(2,276)
276	FORMAT(/,' F = MSBM/MSE distribution ')
	DO JX=1,40
	WRITE(2,220)HISTFV(JX)
	END DO	
C
	END IF
C
220	FORMAT(F8.4)
C
	STOP
	END
C
C	**********************************************************
C
	FUNCTION RANEC(IDUMMY)
C
C	This is a version of the subroutine RANECU described by F.James,
C	in Computer Physics Communication 60 (1990), 329-344. It is here
C	adapted to give a single random number at each call.
C
C
	COMMON/SEEDS/ISEED1,ISEED2
C
	K=ISEED1/53668
	ISEED1=40014*(ISEED1-K*53668)-K*12211
	IF(ISEED1.LT.0)ISEED1=ISEED1+2147483563
C
	K=ISEED2/52774
	ISEED2=40692*(ISEED2-K*52774)-K*3791
	IF(ISEED2.LT.0)ISEED2=ISEED2+2147483399
C
	IZ=ISEED1-ISEED2
	IF(IZ.LT.1)IZ=IZ+2147483562
C
	RANEC=REAL(IZ)*4.656613E-10
C
	RETURN
C
	END
C
